# Supplementary material for: Genome-Wide Association Analysis Reveals Trait-Linked Markers for Grain Nutrient and Agronomic Traits in Diverse Set of Chickpea Germplasm
Source: Cells. 2022 Aug 8;11(15):2457. doi: 10.3390/cells11152457 (PMC9367858; doi:10.3390/cells11152457)
Supplement: Supplementary file 1 [file cells-11-02457-s001.zip]

Archive with 2 entries (2 files):
- cells-1788890-supplementary xml.xlsx
- Supplementary Figs GWAS.pdf
